# Supplementary material for: Comparative analysis of conventional vs high-resolution anorectal manometry methods
Source: PLoS One. 2025 Oct 9;20(10):e0333188. doi: 10.1371/journal.pone.0333188 (PMC12510500; doi:10.1371/journal.pone.0333188)
Supplement: S1 Appendix — (XLSX) [file pone.0333188.s001.xlsx]

## Sheet: .
Case	Fisrt exame 1 = C-ARM 2 = HR-ARM	Constipação score (de 0 to 30). 99 = not apply	Constipação Score: 1= normal (1-15); 2 = constipation (16-30) - 99= not apply	Wexner ( 0 to 20) - 99 = not apply	Wexner Score: 1= mild incontinence (0 to 7), 2 = moderate incontinence (8 to 13), 3 = severe incontinence (14 to 20) - 99 = not apply	C-ARM resting pressure (mmHg)	C-ARM resting pressure: 1= normal 2 = hipotonic 3 = hipertonic	C-ARM squeeze pressure (mmHg)	C-ARM squeeze pressure: 1=normal, 2 = hipotonic	C-ARM Funcional anal canal length (cm)	C-ARM Funcional anal canal length: 1= normal (2 to 3 cm); 2= diminished (1cm); 3 = increased (4 or more)	C-ARM higth pressure zone (cm)	C-ARM RAIR 1 = present; 2 = absent; 3= indeteminate	C-ARM RAIR volume (ml)	C-ARM dyssynergic defecation signs 1 = no, 2 = yes	C-ARM sustained squeeze: 1 = yes, 2 = no 3 = late fadigue, 4 = low pressures	HR-ARM FACL 50% resting pressure (mmHg)	HR-ARM FACL 50% resting pressure: 1= normal 2 = hipotonic 3 = hipertonic	HR-ARM FACL 50% squeeze pressure (mmHg)	HR-ARM FACL 50% squeeze pressure: 1=normal, 2 = hipotonic	HR-ARM FACL 50% Funcional anal canal length (cm)	HR-ARM FACL 50% Funcional anal canal length 1= normal (female 2,3 to 4,5; male 2,9 a 4,80; 2= diminished (female <2,3; male <2,9); 3 = increased (female >4,5; male >4,8)	HR-ARM FACL 50% rectal propulsion (mmHg)	HR-ARM FACL 50% rectal propulsion: 1=normal (>40mmHg) 2= diminished	HR-ARM FACL 50% anal relaxation %	HR-ARM FACL 50% anal relaxation: 1= normal (>20%) 2= diminished	HR-ARM FACL 10 mmHg resting pressure (mmHg)	HR-ARM FACL 10 mmHg resting pressure : 1= normal 2 = hipotonic 3 = hipertonic	HR-ARM FACL 10 mmHg squeeze pressure (mmHg)	HR-ARM FACL 10 mmHg squeeze pressure: 1=normal, 2 = hipotonic	HR-ARM FACL 10 mmHg Funcional anal canal length (cm)	HR-ARM FACL 10 mmHg Funcional anal canal length 1= normal (female 2,3 to 4,5; male 2,9 a 4,80; 2= diminished (female <2,3; male <2,9); 3 = increased (female >4,5; male >4,8)	HR-ARM FACL 10 mmHg rectal propulsion (mmHg)	HR-ARM FACL 10 mmHg rectal propulsion: 1=normal (>40mmHg) 2= diminished	HR-ARM FACL 10 mmHg anal relaxation %	HR-ARM FACL 10 mmHg anal relaxation: 1= normal (>20%) 2= diminished	HR-ARM RAIR position (cm)	HR-ARM RAIR 1 = present; 2 = absent; 3= indeteminate	HR-ARM RAIR volume (ml)	HR-ARM dyssynergic defecation signs 1 = no, 2 = yes	HR-ARM sustained squeeze: 1 = yes, 2 = no 3 = late fadigue, 4 = low pressures	rectal sensibility (ml)	rectal sensibility : 1= normal (<30 ml) ; 2 = diminished (>30 ml)	rectal capacity (ml)	rectal capacity: 1= normal (100-250 ml) ; 2 = diminished (<100 ml); 3 = increased (>250 ml)
1	1	99	99	99	99	66.7	1	173.3	1	2	1	1	1	20	1	3	49.7	1	99.2	1	2.5	1	45	1	9.6	2	44.3	2	86.9	2	3.3	1	42.9	1	3	2	1	1	20	2	1	20	1	150	1
2	1	99	99	99	99	61.8	1	165.6	1	3	1	1	1	30	2	2	54	1	132.4	1	1.2	2	41.3	1	23.6	1	47.9	1	120.6	1	1.6	2	38.1	2	20.4	1	1	1	20	2	2	20	1	220	1
3	1	99	99	7	1	36.7	2	157.4	1	3	1	1	1	20	1	2	33.3	2	100	1	2.1	1	25.1	2	24.7	1	29.5	2	89.9	2	2.8	1	24.3	2	17.8	2	1	1	20	1	2	20	1	180	1
4	1	99	99	99	99	69.8	1	245.3	1	3	1	1	1	20	1	1	60.2	1	133.3	2	1.8	2	43.5	1	27.8	1	48.2	2	115.3	2	2.8	2	37.5	2	22.2	1	1	1	20	1	3	20	1	240	1
5	2	99	99	99	99	73.2	3	286.8	1	3	1	1	1	20	2	1	59.6	1	162.8	1	2.3	1	65.3	1	-9.6	2	51.1	1	147.8	1	3.2	1	59.7	1	-16.9	2	1	1	20	2	1	20	1	220	1
6	2	27	2	99	99	59.6	1	159.1	1	2	1	1	1	40	2	1	58.3	1	98.6	1	2.6	1	44.4	1	23.7	1	49.5	1	81.8	2	3.6	1	42.9	1	13.3	2	1	1	40	2	1	20	1	240	1
7	2	99	99	4	1	64.4	1	243.6	1	4	3	2	1	20	2	1	65.2	1	230.8	1	3.2	1	72.6	1	-11.4	2	53.7	2	199.7	1	4.7	1	63.8	1	-18.8	2	1	1	40	2	1	20	1	240	1
8	2	14	1	99	99	52.2	1	156.9	1	3	1	1	1	20	1	2	49.2	1	178	1	1.3	2	38.1	2	22.6	1	38.6	2	146	1	2.3	1	34.1	2	11.8	2	1	1	20	1	2	20	1	240	1
9	1	19	2	99	99	42.9	1	157.9	1	3	1	1	1	40	2	1	33.8	2	142.5	1	2	2	31.5	2	6.7	2	32	2	135.8	1	2.3	1	31	2	3.2	2	1	1	20	1	1	20	1	240	1
10	2	16	2	15	3	54.2	1	130.8	1	3	1	1	1	20	2	4	66.7	1	109.2	1	3.1	1	67	1	-0.5	2	55.5	1	88.6	2	4.4	1	58.7	1	-5.8	2	1	1	20	2	2	20	1	240	1
11	1	11	1	2	1	51.1	1	182.3	1	2	1	1	1	20	2	1	39.5	2	115.6	1	2.2	2	41.2	1	-4.3	2	33.7	2	101.5	1	3	1	41.2	1	-22.2	2	1	1	20	2	3	40	2	240	1
12	2	13	1	99	99	72.1	3	192.6	1	4	3	2	1	20	1	2	86.5	1	139.9	1	2.6	1	55.2	1	36.1	1	65.4	1	118.4	1	4.5	1	51.3	1	21.6	1	1	1	40	1	1	20	1	240	1
13	2	29	2	99	99	69.8	1	186.3	1	3	1	1	1	20	2	2	76.6	1	138.7	1	2.7	1	67.8	1	11.5	2	59.8	1	111.5	1	4.5	1	60.6	1	-1.2	2	1	1	20	2	2	20	1	240	1
14	2	18	2	99	99	45.1	1	162.1	1	3	1	1	1	20	2	2	46.3	1	97.6	1	2.4	1	27.1	2	41.4	1	39.4	2	87.3	2	3.3	1	23.6	2	40.2	1	1	1	20	2	2	20	1	240	1
15	1	8	1	5	1	37.2	2	76.7	2	3	1	1	1	40	2	1	20.8	2	34.8	2	1.7	2	43	1	-107	2	19.2	2	33.3	2	2.1	2	43.8	1	-128.5	2	1	1	20	2	4	20	1	240	1
16	1	23	2	99	99	46.8	1	127.6	1	3	1	2	1	40	2	2	43.7	2	101.5	1	2.2	2	62.3	1	-42.7	2	36.3	2	86.6	2	3.2	1	57.3	1	-57.9	2	1	1	20	2	2	120	2	300	3
17	2	13	1	99	99	81.8	3	165.5	1	3	1	2	1	20	1	1	61.7	1	134	1	3.3	1	51.3	1	16.9	2	55.5	1	122.7	1	4.1	1	48.6	1	12.4	2	3	1	20	2	2	20	1	180	1
18	1	99	99	99	99	50.5	1	342.3	1	3	1	3	1	20	2	1	40	2	321.1	1	1.6	2	54.6	1	-36.4	2	29.3	2	270.4	1	3.6	1	52.1	1	-77.5	2	3	1	20	2	1	20	1	240	1
19	2	99	99	99	99	65.7	1	341.1	1	3	1	2	1	40	2	1	40.5	2	274.1	1	3.1	1	64	1	-58.2	2	35.7	2	238.5	1	4	1	61.6	1	-72.8	2	3	1	20	2	1	20	1	240	1
20	1	99	99	4	1	38.2	2	130.6	1	1	2	1	1	40	2	2	6.3	2	34.4	2	4.7	3	33.4	2	-426.4	2	6.6	2	42	2	3.5	1	29.6	2	-347.1	2	1	1	20	2	1	20	1	240	1
21	1	99	99	99	99	65.4	1	218.6	1	3	1	3	1	20	2	2	59.4	1	126.7	2	2.3	2	59.7	1	-0.5	2	48.6	2	109.3	2	3.2	1	56.1	1	-15.4	2	2	1	20	2	2	20	1	300	3
22	2	16	2	99	99	43.7	1	106.1	1	3	1	2	1	20	2	2	18.3	2	65.5	2	1.2	2	59.7	1	-225.6	2	19.4	2	67.9	2	1	2	61.6	1	-218.4	2	1	1	20	2	2	20	1	220	1
23	2	99	99	19	3	24.3	2	199.4	1	2	1	1	1	60	2	2	26.9	2	120.8	1	1.8	2	57.1	1	-112	2	25.8	2	116.1	1	2	2	55.8	1	-115.8	2	1	1	20	2	2	20	1	220	1
24	1	16	2	99	99	56.6	1	116.9	1	3	1	2	1	20	2	1	71.9	1	109.8	1	2.8	1	67.9	1	5.6	2	60.1	1	92.8	2	4.1	1	62.5	1	-4	2	1	1	40	2	1	20	1	240	1
25	2	12	1	99	99	64.9	1	246.7	1	4	3	2	1	20	2	1	45.4	2	170.3	1	3.6	1	65.2	1	-43.8	2	42.4	2	158.8	2	4.4	1	54.2	1	-51.5	2	1	1	20	2	1	20	1	360	3
26	1	9	1	99	99	63.4	1	116	1	3	1	1	1	20	1	2	49.6	1	103.5	1	1.4	2	19.3	2	61.1	1	36	2	82.8	2	2.8	1	17.9	2	50.3	1	1	1	20	1	2	20	1	220	1
27	1	99	99	14	3	35.8	2	84.7	2	2	1	1	1	20	1	2	32	2	70.8	2	2.5	1	27.5	2	14	2	31	2	68.8	2	2.7	1	27.1	2	12.8	2	1	1	20	2	2	20	1	180	1
28	1	16	2	99	99	69.5	1	145.3	1	2	1	1	1	20	2	3	65.8	1	102.9	1	2.8	1	97.6	1	-48.3	2	53.7	1	84	2	4.7	3	94.9	1	-76.5	2	1	1	20	2	1	20	1	150	1
29	2	4	1	99	99	74.8	3	194.4	1	3	1	2	1	20	2	2	91.7	1	152.1	1	3	1	74.5	1	18.8	2	69.9	1	121.2	1	4.5	1	58.3	1	16.7	2	1	1	20	2	2	20	1	240	1
30	1	14	1	7	1	85.2	3	274.2	1	2	1	1	1	20	1	1	81.6	1	191.8	1	2.4	1	30.7	2	62.4	1	61.2	1	151.1	1	4.5	1	28.2	2	54	1	1	1	20	1	1	20	1	240	1
31	2	99	99	16	16	86.8	3	253.9	1	3	1	1	1	20	2	1	64.2	1	194.3	1	2.8	2	69.1	1	-7.6	2	58.3	1	184.2	1	3.5	1	65.9	1	-13.2	2	1	1	20	2	1	20	1	240	1
32	1	5	1	99	3	83.7	3	170.5	1	2	1	2	1	20	2	1	99.6	1	172.3	1	2.3	1	85	1	14.7	2	67.9	1	119.1	1	4.6	3	64	1	5.7	2	1	1	20	2	1	20	1	120	1
33	1	10	1	99	99	70.3	3	255.8	1	3	1	2	1	20	2	1	55	1	169.2	1	1.8	2	124.4	1	-126.3	2	37.8	2	120.2	1	3.9	1	107.3	1	-183.5	2	1	1	20	2	1	20	1	180	1
34	2	11	1	99	99	79.4	3	173.8	1	3	1	1	1	40	1	3	69.3	1	136.4	1	3.6	1	56.9	1	17.9	2	60.1	1	119.7	1	4.8	3	53.5	1	11	2	1	1	20	2	3	40	2	300	3
35	2	19	2	99	99	53.9	1	94.7	2	3	1	1	1	20	2	4	62.9	1	76.6	2	2.4	1	46.3	1	26.3	1	52.9	1	65.2	2	3.5	1	43.4	1	17.9	2	1	1	20	2	1	20	1	240	1
36	2	99	99	2	1	56.6	1	101.9	1	3	1	2	1	20	2	2	60.5	1	77.3	2	2.2	2	59.3	1	1.9	2	50.7	1	67.6	2	3.1	1	53.1	1	-4.6	2	2	1	20	2	2	10	1	180	1
37	2	99	99	4	1	63.8	1	153.1	1	2	1	1	1	20	2	2	60.9	1	114.6	1	1.9	2	67.4	1	-10.7	2	47.5	1	88.6	2	3.2	1	61.4	1	-29.4	2	1	1	40	2	2	30	1	180	1
38	1	99	99	15	3	23.3	2	131	1	3	1	1	1	20	2	2	19.7	2	47.6	2	5	3	17.9	2	9.3	2	21	2	59.9	2	3.5	1	17.2	2	18.2	2	1	1	20	2	2	20	1	120	1
39	2	99	99	8	2	63.9	1	220.1	1	2	1	1	1	40	2	1	47.8	2	104.7	2	2.7	2	76.7	1	-60.4	2	44.2	2	98.7	2	3.2	1	75.8	1	-71.5	2	2	1	20	2	1	20	1	240	1
40	1	99	99	99	99	61.3	1	172.5	1	2	1	2	1	20	2	1	47.3	1	108.4	1	1.5	2	43.7	1	7.5	2	36.5	2	82.8	2	2.7	1	40.7	1	-11.8	2	1	1	20	2	1	20	1	180	1
41	1	99	99	8	2	31.2	2	100.4	1	3	1	1	1	20	1	2	44.2	1	79.7	2	3.5	1	53.6	1	-21.2	2	42.3	2	77.9	2	3.8	1	52.8	1	-25.1	2	1	1	20	2	2	20	1	180	1
42	1	99	99	99	99	52.9	1	123.8	1	3	1	2	1	20	1	2	52.3	2	91.8	2	2.9	1	110.1	1	-110.5	2	49	2	86.4	2	3.3	1	105.1	1	-114.4	2	1	1	40	2	2	40	2	180	1
44	1	13	1	99	99	50.8	1	78.8	2	2	1	1	1	20	1	2	46.6	1	73.6	2	1.3	2	25.3	2	45.8	1	30.1	2	54.5	2	3	1	19.4	2	35.7	1	1	1	20	1	2	20	1	150	1
45	1	99	99	99	99	62.4	1	284.9	1	3	1	1	1	20	1	1	57.1	1	150.3	1	2.3	2	53.8	1	5.8	2	49.3	1	131.7	2	3.2	1	52.1	1	-5.8	2	1	1	20	2	1	20	1	120	1
46	2	18	2	15	3	25.2	2	85.5	2	3	1	3	3	60	1	4	13.4	2	77.4	2	1.4	2	12	2	10.3	2	14.4	2	81.8	2	1.1	2	11.9	2	16.8	2	1	3	60	1	4	20	1	240	1
47	2	15	1	4	1	42.2	1	111.8	1	3	1	1	1	20	1	2	22.1	2	49.4	2	2.1	2	10.5	2	52.6	1	21	2	46.7	2	2.3	1	10.3	2	50.9	1	1	3	60	1	2	20	1	120	1
48	1	5	1	11	2	67.4	1	383.6	1	2	1	1	1	20	2	1	45.5	2	256.2	1	1.8	2	40.7	1	-4.4	2	29.8	2	185.5	1	3.7	1	41.5	1	-39.3	2	1	1	40	2	1	20	1	240	1
49	1	99	99	17	3	26.6	2	48.2	2	2	1	1	1	60	1	2	26.1	2	37.4	2	1.2	2	16.3	2	37.4	1	24.6	2	35.6	2	1.5	2	15.8	2	35.9	1	1	3	60	1	2	30	1	180	1
50	2	21	2	99	99	45	1	128.7	1	2	1	2	1	20	2	2	32.7	2	69.2	2	1.6	2	53.3	1	-63	2	27.5	2	61.5	2	2.5	1	51.6	1	-87.6	2	1	1	40	2	2	40	2	180	1
51	2	99	99	6	1	24	2	46.7	2	2	1	1	1	20	2	2	23.7	2	41.5	2	1.4	2	14.7	2	37.8	1	25.4	2	44.3	2	1.1	2	15.1	2	40.6	1	1	1	20	1	2	40	1	180	1
General data
Clinical parameters
C-ARM Exclusive data
HR-ARM FACL 50% Exclusive data
HR-ARM FACL 10 mmHg Exclusive data
HR-ARM
C-ARM and HR-ARM common data
